# Supplementary material for: Chromatin associated SETD3 negatively regulates VEGF expression
Source: Sci Rep. 2016 Nov 15;6:37115. doi: 10.1038/srep37115 (PMC5109252; doi:10.1038/srep37115)
Supplement: Supplementary File S1 [file srep37115-s2.xls]

## Sheet: Sheet1
Accession number	Description
BC040197.1	FBJ murine osteosarcoma viral oncogene homolog B, mRNA (cDNA clone MGC:42291 IMAGE:4816584), complete cds
NM_000984.2	ribosomal protein L23a (RPL23A)
NM_001022.3	ribosomal protein S19 (RPS19)
NM_138565.1	cortactin (CTTN), transcript variant 2
BC006769.1	nucleolar and coiled-body phosphoprotein 1 (NOLC1)
BC005889.2	pelota homolog (Drosophila) (PELO)
NM_032837.1	family with sequence similarity 104, member A (FAM104A), transcript variant 2
NM_021032.2	fibroblast growth factor 12 (FGF12), transcript variant 1
BC022361.1	rRNA-processing protein FCF1 homolog
BC020810.1	chromodomain helicase DNA binding protein 2 (CHD2)
NM_000723.3	calcium channel, voltage-dependent, beta 1 subunit (CACNB1), transcript variant 1
NM_024946.1	NEFA-interacting nuclear protein NIP30 (NIP30)
NM_014508.2	apolipoprotein B mRNA editing enzyme, catalytic polypeptide-like 3C (APOBEC3C), mRNA.
NM_016505.2	zinc finger, CCHC domain containing 17 (ZCCHC17)
NM_130398.1	exonuclease 1 (EXO1), transcript variant 2
BC013778.1	solute carrier family 7, member 6 opposite strand (SLC7A6OS)
BC040946.1	CWC15 homolog (S. cerevisiae) (HSPC148)
NM_001008657.1	Treacher Collins-Franceschetti syndrome 1 (TCOF1), transcript variant 3
NM_007278.1	GABA(A) receptor-associated protein (GABARAP)
NM_013293.1	Transformer-2 protein homolog
NM_001023.2	ribosomal protein S20 (RPS20)
NM_017665.1	Zinc finger CCHC domain-containing protein 10
NM_004645.1	coilin (COIL)
BC004233.1	tweety homolog 2 (Drosophila) (TTYH2)
NM_006924.3	splicing factor, arginine/serine-rich 1 (splicing factor 2, alternate splicing factor) (SFRS1), transcript variant 1
BC012576.1	bromodomain adjacent to zinc finger domain, 2B, mRNA (cDNA clone IMAGE:4290975), complete cds.
NM_015833.1	adenosine deaminase, RNA-specific, B1 (RED1 homolog rat) (ADARB1), transcript variant 2
NM_175887.2	proline rich 15 (PRR15)
NM_018107.2	RNA binding motif protein 23 (RBM23), transcript variant 2
NM_002401.2	Mitogen-activated protein kinase kinase kinase 3
BC035021.1	membrane-associated ring finger (C3HC4) 10 (RNF190)
NM_001008239.1	chromosome 18 open reading frame 25 (C18orf25), transcript variant 2
BC048970.1	tubulin tyrosine ligase-like family, member 7 (TTLL7)
NM_015933.1	coiled-coil domain containing 72 (CCDC72)
NM_016050.1	mitochondrial ribosomal protein L11 (MRPL11), nuclear gene encoding mitochondrial protein, transcript variant 1
BC024208.1	RNA binding motif protein 23 (RBM23)
BC035578.1	Serine/threonine-protein kinase 24
NM_006912.3	Ras-like without CAAX 1 (RIT1)
BC022964.1	chromosome 1 open reading frame 107 (C1orf107)
NM_201998.1	Splicing factor 1
NM_006275.2	splicing factor, arginine/serine-rich 6 (SFRS6)
NM_014473.2	DIM1 dimethyladenosine transferase 1-like (S. cerevisiae) (DIMT1L)
NM_003752.3	Eukaryotic translation initiation factor 3, subunit 8, 110kDa (EIF3S8), transcript variant 1, mRNA
BC014298.1	PRKR interacting protein 1 (IL11 inducible) (PRKRIP1)
PV3660	kinase insert domain receptor (a type III receptor tyrosine kinase) (KDR)
BC011924.1	unkempt homolog (Drosophila)-like (UNKL)
NM_004397.3	Probable ATP-dependent RNA helicase DDX6
NM_203284.1	recombination signal binding protein for immunoglobulin kappa J region (RBPJ), transcript variant 4
NM_017566.2	kelch domain containing 4 (KLHDC4)
XM_088679.2	Spermatid nuclear transition protein 4
NM_016359.2	Nucleolar and spindle associated protein 1 (NUSAP1), transcript variant 1, mRNA
NM_024668.2	ankyrin repeat and KH domain containing 1 (ANKHD1), transcript variant 3
PV3650	serine/threonine kinase 24 (STE20 homolog, yeast) (STK24), transcript variant 2
NM_001008393.1	hypothetical protein LOC201725 (LOC201725)
NM_016052.1	ribosomal RNA processing 15 homolog (S. cerevisiae) (RRP15)
BC011668.1	Casein kinase II subunit alpha
NM_016638.1	ADP-ribosylation factor-like protein 6-interacting protein 4
BC006192.1	Forkhead box M1, clone MGC:10704 IMAGE:3833837, mRNA, complete cds
BC033677.1	Uncharacterized protein C9orf114
NM_024969.2	family with sequence similarity 130, member A2 (FAM130A2)
BC006091.1	tumor suppressing subtransferable candidate 4 (TSSC4)
BC015514.1	tissue factor pathway inhibitor (lipoprotein-associated coagulation inhibitor) (TFPI)
BC004236.2	ubiquitin-conjugating enzyme E2S (UBE2S)
BC067755.1	potassium channel tetramerisation domain containing 18 (KCTD18)
NM_012341.2	GTP binding protein 4 (GTPBP4), mRNA
NM_181801.1	ubiquitin-conjugating enzyme E2C (UBE2C), transcript variant 4
BC093990.1	Sin3 histone deacetylase corepressor complex component SDS3
BC000108.1	WW domain containing E3 ubiquitin protein ligase 2 (WWP2)
BC039814.1	zinc finger, RAN-binding domain containing 2 (ZRANB2)
BC036511.1	Homeobox protein Meis1
NM_133336.1	Wolf-Hirschhorn syndrome candidate 1 (WHSC1), transcript variant 9
NM_005801.2	eukaryotic translation initiation factor 1 (EIF1)
NM_024511.3	chromosome 4 open reading frame 15 (C4orf15)
NM_003868.1	fibroblast growth factor 16 (FGF16)
BC032844.1	Angiogenic factor with G patch and FHA domains 1
NM_013375.2	activator of basal transcription 1 (ABT1)
NM_005197.2	Forkhead box protein N3
NM_024668.1	ankyrin repeat and KH domain containing 1 (ANKHD1), transcript variant 3
BC032749.1	Protein SET
NM_004882.3	CBF1-interacting corepressor
NM_015891.2	cell division cycle 40 homolog (S. cerevisiae) (CDC40)
NM_006621.3	S-adenosylhomocysteine hydrolase-like 1 (AHCYL1)
NM_003521.2	histone cluster 1, H2bm (HIST1H2BM)
NM_005319.3	Histone 1, H1c (HIST1H1C), mRNA
NM_002690.1	polymerase (DNA directed), beta (POLB)
PV4649	Dual specificity tyrosine-phosphorylation-regulated kinase 1B
BC011842.2	hypothetical protein FLJ11184 (FLJ11184)
BC057783.1	splicing factor, arginine/serine-rich 2B (SFRS2B)
NM_003089.4	small nuclear ribonucleoprotein 70kDa polypeptide (RNP antigen) (SNRP70)
NM_207332.1	Glutamate-rich 1 (ERICH1), mRNA
NM_024316.1	leukocyte receptor cluster (LRC) member 1 (LENG1)
BC013013.2	zinc finger protein 526 (ZNF526)
NM_145322.1	oxysterol binding protein-like 3 (OSBPL3), transcript variant 4, mRNA.
NM_006374.2	serine/threonine kinase 25 (STE20 homolog, yeast) (STK25)
BC002448.2	actin binding LIM protein 1 (ABLIM1)
BC002424.1	integral membrane protein 2C (ITM2C)
BC036099.1	aryl-hydrocarbon receptor nuclear translocator 2 (ARNT2)
BC017423.1	mesoderm induction early response 1 homolog (Xenopus laevis) (MIER1)
BC018137.1	TATA box binding protein (TBP)-associated factor, RNA polymerase I, B, 63kDa (TAF1B)
NM_020317.2	chromosome 1 open reading frame 63 (C1orf63)
NM_015640.1	SERPINE1 mRNA binding protein 1 (SERBP1), transcript variant 4
NM_001966.2	Peroxisomal bifunctional enzyme
BC036884.1	zinc finger protein 462 (ZNF462)
NM_003769.2	splicing factor, arginine/serine-rich 9 (SFRS9)
BC010537.1	SUB1 homolog (S. cerevisiae) (SUB1)
NM_004114.2	fibroblast growth factor 13 (FGF13), transcript variant 1A
NM_138730.1	high mobility group nucleosomal binding domain 3 (HMGN3), transcript variant 2
NM_145245.1	ecotropic viral integration site 5-like (EVI5L)
NM_203283.1	Recombining binding protein suppressor of hairless (Drosophila) (RBPSUH), transcript variant 3, mRNA
BC000809.1	Transcription elongation factor A protein-like 1
NM_004286.2	GTP binding protein 1 (GTPBP1)
NM_006993.1	nucleophosmin/nucleoplasmin, 3 (NPM3)
BC005403.1	Uncharacterized protein C11orf57
BC009851.1	Clone MGC:15420 IMAGE:4054579, mRNA, complete cds
NM_032636.2	proline/serine-rich coiled-coil 1 (PSRC1), transcript variant 1
NM_001009613.1	Sperm protein associated with the nucleus on the X chromosome N4
NM_015609.1	Chromosome 1 open reading frame 144 (C1orf144), mRNA
NM_194290.1	cDNA FLJ42001 fis, clone SPLEN2029912 (LOC153684 protein) [Source:UniProtKB/TrEMBL;Acc:Q6ZVW3]
NM_018457.1	proline rich 13 (PRR13), transcript variant 2
BC035137.1	thyroid hormone receptor, alpha (erythroblastic leukemia viral (v-erb-a) oncogene homolog, avian) (THRA)
BC011562.1	SP100 nuclear antigen (SP100)
BC064984.1	additional sex combs like 1 (Drosophila) (ASXL1)
NM_173698.1	Protein FAM133A
NM_016355.3	DEAD (Asp-Glu-Ala-Asp) box polypeptide 47 (DDX47), transcript variant 1
NM_001001852.2	pim-3 oncogene (PIM3)
NM_015149.2	ral guanine nucleotide dissociation stimulator-like 1 (RGL1)
BC017724.1	FIP1 like 1 (S. cerevisiae) (FIP1L1)
NM_198204.1	MAX-like protein X (MLX), transcript variant 2
BC028059.1	Tryptase, alpha, mRNA (cDNA clone MGC:39869 IMAGE:5181815), complete cds
NM_170610.2	histone cluster 1, H2ba (HIST1H2BA)
NM_006620.2	HBS1-like (S. cerevisiae) (HBS1L)
NM_014972.1	Transcription factor 25
NM_130439.1	MAX interactor 1 (MXI1), transcript variant 2
NM_138499.2	PWWP domain-containing protein 2B
BC031828.1	kinesin heavy chain member 2A (KIF2A)
PV3182	fms-related tyrosine kinase 3 (FLT3);
NM_014267.2	chromosome 11 open reading frame 58 (C11orf58)
BC033856.1	La ribonucleoprotein domain family, member 1 (LARP1)
NM_001009609.1	SPANX family, member N3 (SPANXN3)
NM_206900.1	Reticulon 2 (RTN2), transcript variant 2, mRNA
PV4203	platelet-derived growth factor receptor, alpha polypeptide (PDGFRA);
NM_003907.1	eukaryotic translation initiation factor 2B, subunit 5 epsilon, 82kDa (EIF2B5)
NM_018105.1	THAP domain containing, apoptosis associated protein 1 (THAP1), transcript variant 1
NM_006838.1	methionyl aminopeptidase 2 (METAP2)
BC000044.1	Spindlin-2B
BC016942.1	Putative adenosylhomocysteinase 2
NM_013242.1	chromosome 16 open reading frame 80 (C16orf80)
NM_003011.1	Protein SET
BC010467.1	cDNA clone MGC:17410 IMAGE:4156035, complete cds
NM_004088.1	deoxynucleotidyltransferase, terminal (DNTT), transcript variant 1
NM_001005158.1	Scm-like with four MBT domains protein 1
BC034954.2	nucleosome assembly protein 1-like 3 (NAP1L3)
NM_134323.1	TAR (HIV-1) RNA binding protein 2 (TARBP2), transcript variant 1
BC041638.1	squamous cell carcinoma antigen recognized by T cells 3 (SART3)
NM_170707.1	Lamin-A/C
BC021983.1	nucleophosmin (nucleolar phosphoprotein B23, numatrin) (NPM1)
BC007610.1	splicing factor 3b, subunit 2, 145kDa (SF3B2)
NM_052848.1	coiled-coil domain containing 97 (CCDC97)
NM_006454.2	MAX dimerization protein 4 (MXD4)
BC029378.1	telomeric repeat binding factor (NIMA-interacting) 1 (TERF1)
NM_003600.1	aurora kinase A (AURKA), transcript variant 2
NM_005159.3	actin, alpha, cardiac muscle 1 (ACTC1)
NM_199124.1	chromosome 11 open reading frame 63 (C11orf63), transcript variant 2
NM_153822.1	proteasome (prosome, macropain) 26S subunit, non-ATPase, 4 (PSMD4), transcript variant 2
NM_032138.2	kelch repeat and BTB (POZ) domain containing 7 (KBTBD7)
NM_002883.2	Ran GTPase activating protein 1 (RANGAP1)
NM_033083.1	ELL associated factor 1 (EAF1)
BC029046.1	H1 histone family, member 0 (H1F0)
BC056148.1	nuclear receptor subfamily 1, group D, member 1 (NR1D1)
NM_144982.1	coiled-coil domain containing 131 (CCDC131)
NM_014042.1	chromosome 11 open reading frame 51 (C11orf51)
PV3666	fms-related tyrosine kinase 1 (vascular endothelial growth factor/vascular permeability factor receptor) (FLT1)
